# Supplementary material for: Leaf Length Predicts Twig Xylem Vessel Diameter Across Angiosperms
Source: Plant Cell Environ. 2025 Nov 24;49(3):1330–9. doi: 10.1111/pce.70287 (PMC12873519; doi:10.1111/pce.70287)
Supplement: Supplementary file 1 — Dataset with species studied, leaf length, vessel diameters, wood density, and plant height. [file PCE-49-1330-s001.csv]

Dataset with species studied, leaf length (LL), vessel diameters (VD), wood density (WD), and plant height
order	family	genus	species	authority	simple.compound	site	VDpetiole �m	LL cm	VDtwig �m	WD g/cm3	height m
Malpighiales	Euphorbiaceae	Acalypha	mexicana	Müll.Arg.	simple	LT	23.21686047	2.355882353	30.671875	0.844444444	0.5
Caryophyllales	Achatocarpaceae	Achatocarpus	gracilis	H. Walter	simple	Chamela	15.3748	5.426	16.66	0.799342105	2
Fabales	Fabaceae	Albizia	tomentosa	(Micheli) Standl.	compound	LT	39.376	19.3794	28.328	0.388865979	18
Malpighiales	Euphorbiaceae	Alchornea	latifolia	Sw.	simple	LT	36.32	39.36666667	40.24	0.387267658	11.3
Caryophyllales	Didiereaceae	Alluaudia	procera	(Drake) Drake	simple	Cult	7.356	1.556	9.204	0.051814516	2
Sapindales	Anacardiaceae	Amphipterygium	glaucum	(Hemsl. & Rose) Standley	compound	Chamela	29.6352	10.172	30.3408	0.247139588	4
Apiales	Araliaceae	Aralia	excelsa	(Griseb.) J.Wen	compound	Chamela	64.92	65.96	70.2764	0.228637413	24
Rosales	Moraceae	Artocarpus	altilis	(Parkinson) Fosberg	simple	Cult	43.19	48.43478261	54.8844	0.098751644	12
Pandanales	Cyclanthaceae	Asplundia	labela	(R.E. Schult.) Harling	compound	LT	34.432	100.9166667	28.66	0.065015203	2
Arecales	Arecaceae	Attalea	butyracea	(Mutis ex L.f.) Wess.Boer	compound	Cult	72.9	680	65.61	0.254189944	6
Lamiales	Acanthaceae	Avicennia	germinans	(L.) L.	simple	Chamela	15.876	10.082	16.9344	0.54040404	8
Brassicales	Bataceae	Batis	maritima	L.	simple	Chamela	7.9316	2.522	17.4224	0.15542471	0.5
Malvales	Malvaceae	Bernoullia	flammea	Oliv.	compound	LT	24.71404	19.8	44.983	0.28633218	38
Ericales	Primulaceae	Bonellia	macrocarpa	(Cav.) B.Ståhl & Källersjö	simple	Chamela	8.493506667	5.02	13.34669333	0.438173101	6.5
Sapindales	Burseraceae	Bursera	simaruba	(L.) Sarg	compound	LT	30.34718462	21.146	44.75787302	0.189702834	20.85466667
Metteniusales	Metteniusaceae	Calatola	costaricensis	Standl.	simple	LT	26.59008	27.316	40.56092	0.253030303	5
Caryophyllales	Capparaceae	Capparis	indica	(L.) Druce	simple	Chamela	16.8168	7.818	21.2856	0.597156398	5
Solanales	Solanaceae	Capsicum	annuum	L.	simple	LT	10.69912	4.572	25.90072	0.3125	1.4
Brassicales	Caricaceae	Carica	papaya	L.	simple	Chamela	64.77052	81.33333333	74.1423	0.066211506	2.5
Rosales	Urticaceae	Cecropia	obtusifolia	Bertol.	simple	Chamela	70.00988	103.0631579	68.12496	0.094580777	20
Malvaceae	Malvales	Ceiba	pentandra	(L.) Gaertn.	compound	LT	29.04	23.55555556	51.84	0.244553377	52.5
Arecales	Arecaceae	Chamaedorea	alternans	H. Wendl.	compound	LT	44.15792	116.3333333	48.09352	0.138676845	1.48
Ranunculales	Menispermaceae	Cissampelos	pareira	L.	simple	Chamela	43.47	13.81111111	78.674	0.251219512	3
Santalales	Loranthaceae	Cladocolea	gracilis	Kujit	simple	Chamela	13.878	3.28	42.66	0.75	0.3
Malpighiales	Euphorbiaceae	Cnidoscolus	spinosus	Lundell	simple	Chamela	46.36996	50.248	49.82613333	0.154246089	3
Myrtales	Melastomataceae	Conostegia	xalapensis	(Bonpl.) D. Don ex DC.	simple	LT	28.971	15.3	23.52	0.132022472	3
Lamiales	Cordiaceae	Cordia	megalantha	S.F. Blake	simple	LT	19.23392	12.596	37.05	0.304675716	32.15
Lamiales	Lamiaceae	Cornutia	pyramidata	L.	simple	LT	40.095	14.092	54.54	0.197115385	4
Sapindales	Sapindaceae	Cupania	glabra	Sw.	compound	Chamela	23.57272	16.47777778	44.29632	0.272533712	14
Magnoliales	Annonaceae	Cymbopetalum	baillonii	R.E.Fr.	simple	LT	18.1298	29.56842105	39.6188	0.265895954	15
Fabales	Fabaceae	Dalea	foliolosa	(Aiton) Barneby	compound	Esperanza	11.61	0.904	29.673	0.673076923	0.6
Laurales	Lauraceae	Damburneya	ambigens	(S.F. Blake) Trofimov	simple	LT	26.298	11.6	39.3818	0.458156028	25
Malvales	Thymelaeaceae	Daphnopsis	macrocarpa	Nevling	simple	LT	19.008	9.064	35.046	0.320610687	4
Malpighiales	Euphorbiaceae	Ditaxis	manzanilloana	(Rose)Pax & K. Hoffm	simple	Chamela	10.071	2.268	20.85336	0.552173913	1
Sapindales	Rutaceae	Esenbeckia	berlandieri	Baill.	compound	Chamela	22.45656	14.297	20.27158	0.354333479	5
Rosales	Moraceae	Ficus	aurea	Nutt.	simple	LT	21.00484	12.43333333	32.32416	0.265646732	20
Rosales	Moraceae	Ficus	yoponensis	Desv.	simple	LT	43.848	10.948	49.72	0.192429022	30
Malpighiales	Clusiaceae	Garcinia	intermedia	(Pittier) Hammel	simple	LT	26.31536	18.175	31.12	0.175074184	10
Caryophyllales	Nyctagynaceae	Guapira	petenensis	(Lundell) Lundell	simple	Chamela	13.0928	9.928	18.816	0.599415205	10
Laurales	Hernandiaceae	Gyrocarpus	jatrophifolius	Domin	simple	Chamela	42.98278	39.034	50.13942	0.235084051	6
Chloranthales	Chloranthaceae	Hedyosmum	mexicanum	C. Cordem.	simple	LT	31.92136	16.96666667	50.42992	0.046862589	9
Malvales	Malvaceae	Heliocarpus	appendiculatus	Turcz.	simple	LT	29.457	12.17142857	36	0.156716418	14
Fabales	Fabaceae	Inga	acrocephala	Steud.	compound	LT	26.4032	26.75	33.86016	0.206482593	12
Malpighiales	Violaceae	Ixchelia	mexicana	(Ging. ex DC.) H.E.Ballard & Wahlert	simple	Chamela	6.664719101	1.80901	13.67962667	0.606362932	1.3
Malpighiales	Euphorbiaceae	Jatropha	chamelensis	Pérez-Jiménez	simple	Chamela	33.49292	35.0125	59.91164	0.217872175	8
Malpighiales	Euphorbiaceae	Jatropha	cuneata	Wiggins & Rollins	simple	Chamela	16.68644	0.914285714	19.47768	0.29245283	0.4
Fabales	Fabaceae	Lonchocarpus	guatemalensis	Benth.	compound	LT	23.712	17.775	44.0648	0.357142857	12
Magnoliales	Magnoliaceae	Magnolia	grandiflora	L.	simple	Cult	27.54848	28.95909091	43.09212	0.378624535	15
Malpighiales	Malpighiaceae	Malpighia	glabra	L.	simple	Chamela	24.678	8.056	40.986	0.59245283	3
Icacinales	Icacinaceae	Mappia	multiflora	Lundell	simple	LT	20.223	11.792	32.382	0.387850467	15
Proteales	Sabiaceae	Meliosma	dentata	(Liebm.) Urb.	compound	LT	23.26424	14.452	34.40204	0.511864407	8
Laurales	Monimiaceae	Mollinedia	butleriana	Standl.	simple	LT	18.93224	17.6	40.88788	0.23625731	7
Brassicales	Moringaceae	Moringa	stenopetala	(Baker f.) Cufod.	compound	Cult	75.73521739	73.09090909	85.5199	0.115380366	8
Rosales	Urticaceae	Myriocarpa	longipes	Liebm.	simple	LT	37.61136364	49.84	39.52	0.058774834	3
Malpighiales	Euphorbiaceae	Omphalea	oleifera	Hemsl	simple	LT	53.7472	60.90833333	59.4776	0.088190184	12
Gentianales	Apocynaceae	Pachypodium	rutenbergianum	Vatke	simple	Cult	35.916	31.31914894	46.4276	0.13807276	2
Asterales	Asteraceae	Pectis	prostrata	Cav.	simple	Esperanza	9.8372	3.132	14.175	0.231944444	0.3
Piperales	Piperaceae	Peperomia	obtusifolia	(L.) A. Dietr.	simple	LT	19.55676	13.45	21.1522	0.10776699	0.25
Piperales	Piperaceae	Piper	aguilanum	C.DC.	simple	LT	20.6584	16.72	30.6544	0.282258065	3.5
Malpighiales	Picrodendraceae	Piranhea	mexicana	(Standl.) Radcl.-Sm.	compound	Chamela	10.388	6.922	11.0936	0.641975309	7
Fabales	Fabaceae	Platymiscium	dimorphandrum	Donn. Sm.	compound	LT	19.3648	12.568	29.4424	0.23699422	7.5
Gentianales	Apocynaceae	Plumeria	rubra	L.	simple	Chamela	24.8162	30.56363636	35.0136	0.118935239	2
Asterales	Asteraceae	Porophyllum	ruderale	(Jacq.) Cass.	simple	Chamela	17.415	2.78	33.92868	0.52	0.4
Fabales	Fabaceae	Prosopis	juliflora	(Sw.) DC.	simple	Chamela	21.0504	14.036	24.1864	0.536082474	5
Malvales	Malvaceae	Pseudobombax	palmeri	(S. Watson) Dugand	compound	Chamela	47.47116	37.68793103	76.30790667	0.237267205	7.333333333
Fagales	Fagaceae	Quercus	skinneri	Benth.	simple	LT	24.70824	16.808	43.81252	0.521052632	25
Gentianales	Rubiaceae	Randia	aculeata	L.	simple	Chamela	10.10036	4.376	36.556	0.539215686	2
Malvales	Malvaceae	Robinsonella	mirandae	Gómez Pompa	simple	LT	26.19	12.25	40.09	0.16302521	25
Lamiales	Bignoniaceae	Roseodendron	donnell-smithii	(Rose) Miranda	compound	Chamela	43.6044	62.11	47.8404	0.218700857	6
Proteales	Proteaceae	Roupala	montana	Aubl.	simple	LT	30.76676	51.96	29.18944	0.374643875	20
Celastrales	Celastraceae	Salacia	cordata	(Miers) Mennega	simple	LT	21.89284	32.52857143	35.91252	0.387905605	4
Lamiales	Lamiaceae	Salvia	thymoides	Benth.	simple	Esperanza	3.39022	0.475	15.41842	0.481225296	0.4
Dipsacales	Viburnaceae	Sambucus	nigra	L.	compound	LT	37.83372	46.7125	41.95028	0.132530121	5
Ericales	Actinidaceae	Saurauia	scabrida	Hemsl.	simple	LT	28.65492	21.65789474	31.5142	0.118623482	6
Saxifragales	Crassulaceae	Sedum	stahlii	Solms	simple	Esperanza	9.342	0.84	20.628	0.5	0.3
Ericales	Sapotaceae	Sideroxylon	portoricense	Urb.	simple	LT	25.515	10.57142857	19.84252	0.166419019	30
Laurales	Siparunaceae	Siparuna	thecaphora	(Poepp. & Endl.) A. DC.	simple	LT	25.0952	16.828	36.309	0.187891441	7
Lamiales	Lamiaceae	Tectona	grandis	L.f.	simple	Cult	51.12652	58.33333333	79.1786	0.233132253	25
Asterales	Asteraceae	Telanthophora	grandifolia	(Less.) H. Rob. & Brettell	simple	LT	38.8476	70.63333333	36.07468	0.074196821	3.5
Sapindales	Meliaceae	Trichilia	martiana	C.DC.	compound	LT	24.39652	54.32857143	25.69572	0.415362319	15
Rosales	Urticaceae	Urera	caracasana	(Jacq.) Gaudich. ex Griseb.	simple	LT	49.4312	42.08	60.6032	0.171462357	3
Fabales	Fabaceae	Vatairea	lundellii	(Standl.) Killip ex Record	compound	LT	16.0638	20.02666667	27.75488	0.278688525	34
Magnoliales	Myristicaceae	Virola	guatemalensis	(Hemsl.) Warb.	simple	LT	30.628	22.85294118	86.7958	0.462876254	12
Myrtales	Vochysiaceae	Vochysia	guatemalensis	Donn. Sm.	simple	LT	17.25288	13.98	23.84524	0.12267658	20
Alismatales	Araceae	Xanthosoma	robustum	Schott	simple	LT	81.4	243.25	85.89375	0.067597765	2.5
Malpighiales	Salicaceae	Xylosma	quichensis	Donn.Sm.	simple	LT	28.782	11.5	37.557	0.573684211	14.5
